# Supplementary material for: A Four-Pseudogene Classifier Identified by Machine Learning Serves as a Novel Prognostic Marker for Survival of Osteosarcoma
Source: Genes (Basel). 2019 May 29;10(6):414. doi: 10.3390/genes10060414 (PMC6628621; doi:10.3390/genes10060414)
Supplement: Supplementary file 1 [file genes-10-00414-s001.zip › Table S1.xlsx]

## Sheet: Sheet1
id	Hazard.Ratio	CI95	P.value	fdr
AB019441.29	2.08	1.24-3.48	0.005308	0.364205
AC002075.4	1.41	1.04-1.91	0.025616	0.488743
AC004967.7	1.45	1.02-2.07	0.039533	0.519923
AC005077.14	1.42	1.09-1.83	0.008434	0.376121
AC009474.2	1.45	1.09-1.93	0.01172	0.405387
AC010468.1	1.83	1.16-2.9	0.009748	0.38955
AC011737.2	1.61	1.07-2.42	0.023174	0.480526
AC073850.6	1.41	1.02-1.94	0.035167	0.511628
AC079781.5	1.39	1.08-1.8	0.010811	0.405387
AC090602.2	1.55	1.19-2.02	0.001094	0.361576
AC141586.5	1.57	1.02-2.44	0.041404	0.519923
AC144530.1	1.69	1.03-2.78	0.039254	0.519923
ADCY10P1	1.5	1.01-2.25	0.047079	0.519923
ANKRD36BP2	1.39	1.01-1.9	0.042281	0.519923
AP000936.1	1.62	1.18-2.21	0.002517	0.361576
CALM2P2	1.41	1.02-1.95	0.035662	0.511628
CES5AP1	1.25	1-1.55	0.045574	0.519923
CH507_42P11.2	0.67	0.45-0.99	0.046872	0.519923
CSAG4	0.65	0.45-0.93	0.019462	0.470175
CSPG4P13	1.35	1.03-1.78	0.03249	0.511628
CTA_963H5.5	0.5	0.3-0.81	0.005308	0.364205
CTB_75G16.1	1.76	1.13-2.74	0.012065	0.405387
CTC_451P13.1	1.49	1.05-2.11	0.026269	0.488743
CTD_2192J16.15	1.56	1.01-2.42	0.046513	0.519923
CTD_2318O12.1	1.58	1.15-2.16	0.004281	0.364205
DSTNP2	0.6	0.37-0.97	0.038699	0.519923
EEF1A1P1	1.63	1.1-2.41	0.014059	0.416459
EEF1A1P11	1.44	1.04-1.99	0.027742	0.493068
EEF1A1P12	1.4	1.01-1.93	0.041698	0.519923
EEF1A1P9	1.32	1.01-1.74	0.044928	0.519923
EIF1AXP1	1.31	1.08-1.58	0.005551	0.364205
ESPNP	1.29	1.04-1.61	0.021376	0.480526
FAM195CP	0.67	0.45-0.99	0.044479	0.519923
FAM86C2P	2.07	1.05-4.08	0.034789	0.511628
FCF1P2	0.6	0.38-0.96	0.031956	0.511628
GGNBP1	1.51	1.01-2.24	0.044241	0.519923
HLA_H	0.77	0.6-0.99	0.040894	0.519923
HLA_U	0.6	0.41-0.9	0.012586	0.405387
HSP90AB2P	1.87	1.15-3.04	0.011429	0.405387
HTR7P1	0.41	0.18-0.94	0.0355	0.511628
MLLT10P1	0.66	0.47-0.94	0.020725	0.476318
MST1L	1.66	1.13-2.44	0.009936	0.38955
MTND4P12	1.3	1.07-1.57	0.007377	0.364205
NBPF2P	1.84	1.25-2.71	0.001885	0.361576
NCF1B	0.68	0.46-0.98	0.039578	0.519923
NCF1C	0.61	0.4-0.94	0.023523	0.480526
PLA2G12AP1	0.47	0.27-0.81	0.006369	0.364205
PTGES3P1	0.5	0.3-0.83	0.006904	0.364205
REXO1L1P	1.45	1-2.1	0.048596	0.519923
RP1_95L4.4	0.46	0.25-0.82	0.009153	0.38128
RP11_10G12.1	1.45	1.04-2.01	0.027132	0.488743
RP11_1166P10.1	1.55	1.03-2.31	0.033608	0.511628
RP11_120B7.1	1.81	1.16-2.82	0.008388	0.376121
RP11_126D17.1	1.61	1.19-2.17	0.00183	0.361576
RP11_155G14.5	1.47	1.04-2.08	0.029335	0.507838
RP11_16F15.2	1.79	1.17-2.72	0.006917	0.364205
RP11_175B9.3	1.32	1.02-1.69	0.033142	0.511628
RP11_197B12.1	1.41	1.1-1.81	0.007359	0.364205
RP11_20O24.1	1.49	1.08-2.05	0.014879	0.430951
RP11_23J18.1	0.44	0.24-0.79	0.006523	0.364205
RP11_241F15.10	0.64	0.44-0.94	0.022711	0.480526
RP11_255H23.5	1.78	1.16-2.73	0.008551	0.376121
RP11_25I15.1	1.53	1.17-2	0.002111	0.361576
RP11_271C24.3	1.65	1.07-2.55	0.023498	0.480526
RP11_302I18.1	1.96	1.15-3.32	0.013077	0.405387
RP11_326A19.5	0.57	0.43-0.76	0.000127	0.0846455
RP11_344N17.15	0.6	0.39-0.92	0.020105	0.470175
RP11_360D2.2	1.39	1.07-1.81	0.013836	0.416459
RP11_36C20.1	1.81	1.07-3.07	0.026794	0.488743
RP11_372E1.1	1.72	1.02-2.89	0.042994	0.519923
RP11_381E24.1	1.64	1.02-2.63	0.039904	0.519923
RP11_43F13.1	1.53	1.01-2.34	0.046476	0.519923
RP11_488L18.4	1.47	1.04-2.08	0.030529	0.511628
RP11_494O16.3	0.55	0.35-0.86	0.008747	0.376121
RP11_501C14.7	0.55	0.34-0.9	0.016961	0.434789
RP11_504P24.3	1.43	1-2.04	0.047587	0.519923
RP11_51F16.9	0.57	0.34-0.96	0.034541	0.511628
RP11_535M15.2	1.83	1.18-2.83	0.006615	0.364205
RP11_551L14.1	0.64	0.43-0.94	0.023633	0.480526
RP11_553P9.1	1.61	1.01-2.57	0.045933	0.519923
RP11_583F2.6	1.5	1.08-2.08	0.016158	0.430951
RP11_587D21.1	1.34	1.02-1.76	0.035695	0.511628
RP11_592N21.1	1.55	1.08-2.22	0.016333	0.430951
RP11_62J1.3	0.54	0.31-0.93	0.026951	0.488743
RP11_736N17.9	1.29	1-1.66	0.047554	0.519923
RP11_761N21.2	1.33	1-1.76	0.04724	0.519923
RP3_342P20.2	1.88	1.15-3.08	0.012513	0.405387
RP4_706A16.3	2.14	1.5-3.05	2.6e-05	0.034658
RPL10P3	1.44	1.1-1.87	0.007168	0.364205
RPL13AP6	1.75	1.1-2.78	0.017922	0.450755
RPL13AP7	1.57	1.04-2.37	0.030481	0.511628
RPL13P12	0.79	0.64-0.98	0.028947	0.507715
RPL23AP53	1.54	1.06-2.23	0.023792	0.480526
RPL35P2	0.59	0.36-0.98	0.040168	0.519923
RPL37P6	1.52	1.18-1.97	0.001415	0.361576
RPL41P1	1.09	1.01-1.17	0.0327	0.511628
RPL41P2	1.59	1.14-2.22	0.005779	0.364205
RPL4P4	2.04	1.03-4.04	0.040672	0.519923
RPL7AP28	0.43	0.21-0.89	0.021683	0.480526
RPL7P23	1.75	1.05-2.93	0.032774	0.511628
RPL7P32	1.69	1.12-2.55	0.01278	0.405387
RPL7P47	1.73	1.07-2.8	0.025737	0.488743
RPL7P9	1.47	1.04-2.06	0.027115	0.488743
RPS10L	1.65	1.09-2.49	0.018544	0.457762
RPS11P5	1.45	1-2.09	0.048755	0.519923
RPS15AP12	1.76	1.02-3.04	0.041171	0.519923
RPS20P22	1.44	1.07-1.95	0.015777	0.430951
RPS26P31	1.49	1.01-2.21	0.044184	0.519923
RPS26P5	1.35	1-1.81	0.04809	0.519923
RPS3AP44	1.96	1.26-3.05	0.00281	0.361576
RPS3AP6	1.46	1.02-2.08	0.040027	0.519923
RPS4XP16	2.29	1.29-4.07	0.00472	0.364205
RSL24D1P6	0.56	0.32-0.98	0.043269	0.519923
SLC25A24P1	1.79	1.22-2.65	0.003255	0.361576
SMG1P1	1.57	1.09-2.26	0.016217	0.430951
SPATA20P1	0.7	0.53-0.94	0.016488	0.430951
SRP68P3	1.28	1.02-1.6	0.034297	0.511628
SRSF9P1	0.35	0.17-0.7	0.00321	0.361576
TMSB10P2	0.64	0.45-0.91	0.012102	0.405387
TMSB4XP8	0.75	0.57-0.97	0.031485	0.511628
TOB2P1	1.56	1.07-2.27	0.019856	0.470175
U47924.6	0.67	0.45-0.99	0.042954	0.519923
ZC3H11B	1.72	1.21-2.44	0.002279	0.361576
ZNF37BP	1.82	1.19-2.77	0.0055	0.364205
ZNF815P	0.53	0.31-0.92	0.024488	0.487202
