# Supplementary material for: A Four-Pseudogene Classifier Identified by Machine Learning Serves as a Novel Prognostic Marker for Survival of Osteosarcoma
Source: Genes (Basel). 2019 May 29;10(6):414. doi: 10.3390/genes10060414 (PMC6628621; doi:10.3390/genes10060414)
Supplement: Supplementary file 1 [file genes-10-00414-s001.zip › Table S2.xlsx]

## Sheet: Sheet1
id	status	time	risk_score	risk_level	gender	age	metastatic_status	site
TARGET-40-0A4HLD	0	3946	1.75802	High	male	19	Non-metastatic	leg/foot
TARGET-40-0A4HMC	0	377	0.0424623	Low	male	27	Non-metastatic	leg/foot
TARGET-40-0A4HX8	0	1750	0.433019	Low	male	29	Non-metastatic	leg/foot
TARGET-40-0A4HXS	0	2948	0.10528	Low	male	23	Non-metastatic	leg/foot
TARGET-40-0A4HY5	1	290	2.6632	High	male	19	Metastatic	leg/foot
TARGET-40-0A4I0Q	1	519	6.56676	High	female	19	Metastatic	leg/foot
TARGET-40-0A4I0U	0	2216	1.26283	High	female	39	Non-metastatic	leg/foot
TARGET-40-0A4I0W	0	683	0.640445	Low	male	20	Non-metastatic	leg/foot
TARGET-40-0A4I3S	0	1844	0.0167843	Low	male	22	Non-metastatic	leg/foot
TARGET-40-0A4I3W	1	1637	1.8881	High	male	19	Non-metastatic	leg/foot
TARGET-40-0A4I42	1	619	2.25166	High	female	17	Non-metastatic	other
TARGET-40-0A4I48	0	1616	0.0211248	Low	female	16	Metastatic	leg/foot
TARGET-40-0A4I4A	0	1583	0.0903969	Low	female	21	Non-metastatic	leg/foot
TARGET-40-0A4I4M	0	708	0.264814	Low	female	18	Non-metastatic	leg/foot
TARGET-40-0A4I4O	1	627	0.507971	Low	male	32	Non-metastatic	leg/foot
TARGET-40-0A4I5B	0	619	0.581318	Low	male	20	Non-metastatic	leg/foot
TARGET-40-0A4I65	0	5840	0.628355	Low	male	17	Non-metastatic	leg/foot
TARGET-40-0A4I6O	1	1906	1.55118	High	male	18	Non-metastatic	leg/foot
TARGET-40-0A4I8O	1	909	0.67661	Low	male	16	Metastatic	leg/foot
TARGET-40-0A4I8S	1	788	2.17779	High	male	15	Non-metastatic	leg/foot
TARGET-40-0A4I8U	0	983	2.04236	High	male	20	Non-metastatic	leg/foot
TARGET-40-0A4I9K	0	2257	1.49117	High	male	22	Non-metastatic	leg/foot
TARGET-40-NAAEDD	1	378	27.6683	High	male	13	Non-metastatic	other
TARGET-40-NAAEDH	1	1023	0.438277	Low	male	17	Non-metastatic	leg/foot
TARGET-40-NAAEDI	1	361	14.7187	High	female	15	Non-metastatic	other
TARGET-40-NAASJI	1	388	3.42018	High	male	19	Non-metastatic	other
TARGET-40-NAASJK	1	756	1.16804	Low	male	15	Non-metastatic	leg/foot
TARGET-40-PAKFVX	0	922	0.374668	Low	male	14	Non-metastatic	leg/foot
TARGET-40-PAKXLD	0	2462	0.167082	Low	female	14	Non-metastatic	other
TARGET-40-PAKZZK	1	1515	0.652455	Low	male	13	Non-metastatic	leg/foot
TARGET-40-PALECC	1	754	2.13646	High	female	10	Non-metastatic	other
TARGET-40-PALFYN	1	1003	1.91376	High	female	13	Non-metastatic	leg/foot
TARGET-40-PALHRL	0	4374	1.9186	High	male	16	Metastatic	leg/foot
TARGET-40-PALKDP	0	3282	0.015337	Low	female	9	Non-metastatic	leg/foot
TARGET-40-PALKGN	0	2122	0.542143	Low	male	16	Non-metastatic	leg/foot
TARGET-40-PALWWX	0	2163	0.0124832	Low	female	12	Metastatic	leg/foot
TARGET-40-PALZGU	1	2882	0.102095	Low	male	15	Non-metastatic	leg/foot
TARGET-40-PAMEKS	1	857	1.21457	Low	male	10	Metastatic	leg/foot
TARGET-40-PAMHLF	0	1913	0.410726	Low	male	8	Non-metastatic	leg/foot
TARGET-40-PAMHYN	0	3900	1.48596	High	female	9	Non-metastatic	leg/foot
TARGET-40-PAMJXS	1	3862	1.03277	Low	male	11	Non-metastatic	leg/foot
TARGET-40-PAMLKS	1	180	7.61248	High	female	12	Metastatic	leg/foot
TARGET-40-PAMRHD	1	74	1.78533	High	female	10	Metastatic	leg/foot
TARGET-40-PAMTCM	0	3002	0.618572	Low	female	13	Non-metastatic	leg/foot
TARGET-40-PAMYYJ	1	271	4.70466	High	male	17	Metastatic	leg/foot
TARGET-40-PANGPE	0	3378	0.829552	Low	male	13	Non-metastatic	leg/foot
TARGET-40-PANGRW	0	3378	0.20854	Low	male	16	Non-metastatic	leg/foot
TARGET-40-PANMIG	1	776	0.688615	Low	male	14	Metastatic	leg/foot
TARGET-40-PANPUM	1	295	2.88236	High	male	16	Metastatic	other
TARGET-40-PANSEN	0	2256	0.459092	Low	male	14	Non-metastatic	leg/foot
TARGET-40-PANVJJ	0	3095	0.648871	Low	female	13	Non-metastatic	leg/foot
TARGET-40-PANXSC	0	1217	0.553148	Low	male	15	Non-metastatic	leg/foot
TARGET-40-PANZHX	0	1323	0.406704	Low	female	14	Metastatic	leg/foot
TARGET-40-PANZZJ	0	1538	1.65445	High	male	18	Non-metastatic	leg/foot
TARGET-40-PAPIJR	0	1719	0.745692	Low	female	12	Non-metastatic	leg/foot
TARGET-40-PAPKWD	1	422	3.84297	High	male	9	Non-metastatic	leg/foot
TARGET-40-PAPNVD	1	922	4.33099	High	female	14	Non-metastatic	leg/foot
TARGET-40-PAPWWC	0	2520	0.750954	Low	female	9	Non-metastatic	leg/foot
TARGET-40-PAPXGT	0	2526	3.50071	High	female	11	Non-metastatic	leg/foot
TARGET-40-PARBGW	0	286	2.49934	High	female	12	Metastatic	leg/foot
TARGET-40-PARDAX	1	679	8.12264	High	male	10	Metastatic	leg/foot
TARGET-40-PARFTG	1	653	6.32487	High	female	13	Non-metastatic	leg/foot
TARGET-40-PARGTM	0	2610	3.50073	High	male	16	Non-metastatic	leg/foot
TARGET-40-PARJXU	1	1631	1.3137	High	female	12	Metastatic	leg/foot
TARGET-40-PARKAF	1	1061	2.52666	High	male	16	Non-metastatic	leg/foot
TARGET-40-PASEBY	0	2049	0.198378	Low	male	11	Non-metastatic	leg/foot
TARGET-40-PASEFS	0	2112	0.664679	Low	male	18	Non-metastatic	leg/foot
TARGET-40-PASFCV	0	2062	0.0376353	Low	female	10	Non-metastatic	leg/foot
TARGET-40-PASKZZ	0	542	3.34471	High	female	13	Non-metastatic	leg/foot
TARGET-40-PASNZV	0	1747	1.42889	High	male	16	Non-metastatic	leg/foot
TARGET-40-PASRNE	0	1707	0.79654	Low	female	3	Non-metastatic	leg/foot
TARGET-40-PASSLM	0	1865	1.23862	High	male	9	Metastatic	other
TARGET-40-PASUUH	0	1625	1.64736	High	female	14	Non-metastatic	leg/foot
TARGET-40-PASYUK	0	1870	0.63917	Low	female	16	Non-metastatic	leg/foot
TARGET-40-PATAWV	0	1702	0.279653	Low	male	15	Non-metastatic	leg/foot
TARGET-40-PATEEM	0	1451	0.502013	Low	male	16	Non-metastatic	other
TARGET-40-PATJVI	0	1575	0.0473655	Low	male	15	Metastatic	leg/foot
TARGET-40-PATKSS	1	758	12.7242	High	male	13	Non-metastatic	other
TARGET-40-PATMIF	0	1580	0.889587	Low	female	12	Non-metastatic	leg/foot
TARGET-40-PATMPU	1	1579	2.2346	High	male	13	Non-metastatic	leg/foot
TARGET-40-PATMXR	1	386	3.7105	High	female	20	Metastatic	leg/foot
TARGET-40-PATPBS	0	1468	0.313961	Low	male	15	Non-metastatic	leg/foot
TARGET-40-PATUXZ	1	510	3.65484	High	female	17	Metastatic	leg/foot
TARGET-40-PAUBIT	0	1029	5.74938	High	female	12	Non-metastatic	leg/foot
TARGET-40-PAUTWB	0	687	0.627027	Low	male	13	Non-metastatic	leg/foot
TARGET-40-PAUTYB	1	537	9.79745	High	female	12	Non-metastatic	leg/foot
TARGET-40-PAUUML	0	672	2.53138	High	male	5	Non-metastatic	leg/foot
TARGET-40-PAUVUL	1	347	66.4042	High	female	5	Metastatic	leg/foot
TARGET-40-PAUXPZ	1	606	3.44661	High	female	12	Metastatic	leg/foot
TARGET-40-PAUYTT	0	579	2.19975	High	female	18	Non-metastatic	leg/foot
TARGET-40-PAVALD	0	551	2.34939	High	male	16	Non-metastatic	leg/foot
TARGET-40-PAVCLP	0	511	0.280672	Low	female	11	Non-metastatic	leg/foot
TARGET-40-PAVDTY	0	369	6.82061	High	male	13	Non-metastatic	leg/foot
TARGET-40-PAVECB	0	476	0.918518	Low	female	8	Non-metastatic	other
